# Supplementary material for: PARD3 gene variation as candidate cause of nonsyndromic cleft palate only
Source: J Cell Mol Med. 2022 Jul 4;26(15):4292–304. doi: 10.1111/jcmm.17452 (PMC9344820; doi:10.1111/jcmm.17452)
Supplement: Supplementary file 3 — Table S2 [file JCMM-26-4292-s003.xlsx]

## Sheet: Sheet1
Supplemental Table 2: Screening of genome variation based on whole-exome sequencing
gene	transcript_id	Nucleotide Change	amino_acid_change	chr:posi	CADD rawscore	CADD PHRED	PolyPhen-2	SIFT	gnomAD	ExAC pLI	C7-II1	C7-II5	C7-III3	C7-II3	C7-III4	C7-III6	C7-II9	C7-I1	C7-II2	C7-II4	C7-II6	C7-II7	C7-II8	C7-III1	C7-III2	C7-III5	C7-III8
BPTF	NM_182641	c.4312C>T	p.P1438S	17:65908312 C>T	1.2099	14.48	0.016 BENIGN	tolerated 0.12	not found	1	C/T	C/T	C/T	C/C	C/C	C/C	C/C	C/T	C/C	C/C	C/C	C/T	C/C	C/T	C/C	C/C	C/T
C17orf80	NM_017941	c.1736T>C	p.L579S	17:71243386 T>C	0.300061	7.214	0.103 BENIGN	tolerated 0.48	3.184e-05	0	T/C	T/C	T/C	T/T	T/T	T/T	T/T	T/C	T/T	T/T	T/T	T/C	T/T	T/T	T/T	T/T	T/C
CDC42BPB	NM_006035.3	c.3926C>T	p.S1309L	14:103410710 G>A	1.67105	16.62	0.050 BENIGN	tolerated 0.2	4.006e-06	1	C/T	C/T	C/T	C/T	C/T	C/C	C/C	C/C	C/C	C/C	C/C	C/T	C/C	C/C	C/C	C/C	C/C
DSP	NM_004415.2	c.4751_4756delCGTCAG	p.(Ala1584_Ser1585del)	6:7581172 CGCGTCA>C	1.23757	14.62	NA	NA	not found	1	CGTCAG/delCGTCAG	CGTCAG/delCGTCAG	CGTCAG/delCGTCAG	CGTCAG/CGTCAG	CGTCAG/CGTCAG	CGTCAG/CGTCAG	CGTCAG/CGTCAG	CGTCAG/CGTCAG	CGTCAG/CGTCAG	CGTCAG/CGTCAG	CGTCAG/CGTCAG	CGTCAG/delCGTCAG	CGTCAG/CGTCAG	CGTCAG/CGTCAG	CGTCAG/delCGTCAG	CGTCAG/CGTCAG	CGTCAG/CGTCAG
GPR142	NM_181790	c.316G>A	p.D106N	17:72365679 G>A	1.2088	14.48	0.897 POSSIBLY DAMAGING	tolerated 0.1	0.0001643	0	G/A	G/A	G/A	G/G	G/G	G/A	G/G	G/A	G/G	G/G	G/G	G/A	G/G	G/G	G/A	G/G	G/G
GPRC5C	NM_018653	c.731C>T	p. A244V	17:72436511 C>T	0.687515	10.99	0.001 BENIGN	tolerated 0.32	7.971e-05	0.01	C/T	C/T	C/T	C/C	C/C	C/T	C/C	C/T	C/C	C/C	C/C	C/T	C/C	C/C	C/T	C/C	C/C
HIC2	NM_015094	c.1063G>C	p.A355P	22:21800247 G>C	1.54764	16.02	0.052 BENIGN	tolerated 0.16	9.165e-05	0.95	G/C	G/C	G/C	G/C	G/G	G/G	G/G	G/G	G/G	G/G	G/G	G/C	G/G	G/C	G/G	G/C	G/C
LAMB3	NM_000228	c.929C>T	p.A310V	1:209803974 G>A	2.93986	23.5	0.037 BENIGN	deleterious 0.01	5.968e-05	0	C/T	C/T	C/T	C/C	C/C	C/C	C/C	C/C	C/C	C/C	C/C	C/C	C/C	C/T	C/C	C/C	C/C
MAP3K5	NM_005923	c.923T>G	p.V308G	6:137018409 A>C	3.23797	24.2	0.929 POSSIBLY DAMAGING	deleterious 0	2.396e-05	1	T/G	T/G	T/G	T/T	T/T	T/T	T/T	T/T	T/T	T/T	T/T	T/G	T/T	T/G	T/G	T/T	T/G
PARD3	NM_019619.3	c.1012dupG	p.(Glu338Glyfs*26)	10:34673060 T>TC	5.24906	35	NA	NA	not found	0.94	G/GG	G/GG	G/GG	G/GG	G/GG	G/GG	G/G	G/G	G/G	G/G	G/G	G/G	G/G	G/G	G/G	G/G	G/G
PIGR	NM_002644	c.1699C>T	p.A567T	1:207107771 C>T	0.45186	8.922	0.001 BENIGN	tolerated 0.36	not found	0.65	C/T	C/T	C/T	C/C	C/C	C/C	C/C	C/C	C/C	C/C	C/C	C/C	C/C	C/C	C/C	C/C	C/C
SLC18B1	NM_052831	c.643A>G	p.I215V	6:133105087 T>C	2.17388	21.1	0.005 BENIGN	tolerated 0.18	0.0008699	0	A/G	A/G	A/G	A/A	A/A	A/A	A/A	A/A	A/G	A/A	A/A	A/G	A/A	A/G	A/G	A/A	A/G
SPOCK3	NM_016950	c.997C>T	p.L333F	4:167663154 G>A	2.00231	19.23	0.025 BENIGN	tolerated 0.14	not found	0.5	C/T	C/T	C/T	C/C	C/C	C/C	C/C	C/T	C/C	C/C	C/C	C/T	C/C	C/C	C/T	C/C	C/T
TRPM5	NM_014555	c.293C> G	p.S98T	11:2443376 C>G	3.14589	24	0.999 POSSIBLY DAMAGING	deleterious 0.04	0.0004483	0	C/G	C/G	C/G	C/G	C/C	C/G	C/C	C/G	C/C	C/C	C/C	C/G	C/C	C/C	C/C	C/C	C/C
